# Supplementary material for: Two Benthic Diatoms, Nanofrustulum shiloi and Striatella unipunctata, Encapsulated in Alginate Beads, Influence the Reproductive Efficiency of Paracentrotus lividus by Modulating the Gene Expression
Source: Mar Drugs. 2021 Apr 17;19(4):230. doi: 10.3390/md19040230 (PMC8074093; doi:10.3390/md19040230)
Supplement: Supplementary file 1 [file marinedrugs-19-00230-s001.zip]

Archive with 1 entries (1 files):
- marinedrugs-1167344-supplementary.pdf
